# Supplementary material for: Metabolic Response of Peach Fruit to Invasive Brown Marmorated Stink Bug (Halyomorpha halys Stål.)’s Infestation
Source: Int J Mol Sci. 2024 Jan 3;25(1):606. doi: 10.3390/ijms25010606 (PMC10778873; doi:10.3390/ijms25010606)
Supplement: Supplementary file 1 [file ijms-25-00606-s001.zip]

Archive with 1 entries (1 files):
- ijms-2787384-supplementary.pdf
